# Supplementary material for: An integrative, peer‐reviewed and open‐source cooperative‐breeding database (Co‐BreeD)
Source: J Anim Ecol. 2025 Oct 23;94(12):2597–614. doi: 10.1111/1365-2656.70154 (PMC12673239; doi:10.1111/1365-2656.70154)
Supplement: Supplementary file 2 — Data S1. The Co_BreeD_V1 data folder. [file JANE-94-2597-s001.zip]

Archive with 5 entries (4 files):
- Co_BreeD_V1/
- Co_BreeD_V1/Co_BreeD_V1.RData
- Co_BreeD_V1/Co_BreeD_V1__data_submission_template.xlsx
- Co_BreeD_V1/Co_BreeD_V1__quality_check.R
- Co_BreeD_V1/Co_BreeD_V1__read_me.R
