# Supplementary material for: An integrative, peer‐reviewed and open‐source cooperative‐breeding database (Co‐BreeD)
Source: J Anim Ecol. 2025 Oct 23;94(12):2597–614. doi: 10.1111/1365-2656.70154 (PMC12673239; doi:10.1111/1365-2656.70154)
Supplement: Supplementary file 2 — Data S1. The Co_BreeD_V1 data folder. [file JANE-94-2597-s001.zip › Co_BreeD_V1/Co_BreeD_V1__data_submission_template.xlsx]

## Sheet: How_to_for_data_contributor
column_header	column_description	YOUR_DATA	addtional_notes_for_contributors	dataset	suffix
sample_ID_SMD	Numerical identifier assigned to each sample; consistent across all appendices referring to the same sample.	To be filled by Co_BreeD curators		Sample_MetaDeta	_SMD	Data contributors (i.e., data on any type of parental care in any wild population of any individually marked bird or mammal species) are acknowledged by an offer to join as co-authors of the next Co-BreeD manuscript (contact Yitzchak Ben Mocha for more details: yitzchakbm@gmail.com). Ben Mocha et al. (2025) An integrative, peer-reviewed and open-source Cooperative-Breeding Database (Co-BreeD). Jo…
class_SMD	Taxonomic class: bird or mammal			Sample_MetaDeta	_SMD
order_SMD	Taxonomic order in capital letters (e.g.: CARNIVORA)			Sample_MetaDeta	_SMD
sp_common_name_SMD	Species English name, separated by underscore (e.g.: Common_Hoopoe)		Please provide the species English name and separate the words using the underscore (e.g.: Common_Hoopoe). Please follow the names in the Handbook of the Birds of the World and BirdLife International Checklist (https://datazone.birdlife.org/species/taxonomy) or the Mammal Diversity Database (https://www.mammaldiversity.org/).	Sample_MetaDeta	_SMD
sp_scientific_name_SMD	Species scientific name, separated by underscore (e.g.: Upupa_epops)		Please provide the species Latin name and separate the words using the underscore (e.g.: Upupa_epops). Please follow the names in the Handbook of the Birds of the World and BirdLife International Checklist (https://datazone.birdlife.org/species/taxonomy) or the Mammal Diversity Database (https://www.mammaldiversity.org/).	Sample_MetaDeta	_SMD
culture_SMD	Name of the (human) culture studied. For non-human species: NOT_APPLICABLE		For humans: please fill in the name of the culture studied as described in the publication from which the data was extracted. For non-human species, fill in: NOT_APPLICABLE.	Sample_MetaDeta	_SMD
binary_cooperative_breeding_SMD	Species-level categorical classification indicating whether at least one population of a species shows sufficient evidence of systematic and unequivocal alloparental care to qualify as a cooperative breeder (Ben Mocha et al. 2023). Categories: yes = clear evidence of cooperative breeding; suspected_yes = likely cooperative breeding but limited/indirect evidence; no = no evidence for cooperative b…		Please indicate whether, to the best of your knowledge, at least one population of the species exhibits sufficient evidence for a systematic and unequivocal form of alloparental care. This includes behaviors such as nursing, feeding, incubation, or transporting the offspring of other group members. Assign one of the following categories: yes, suspected_yes, no, suspected_no, or colonial_alloparen…	Sample_MetaDeta	_SMD
sampling_location_SMD	Text description of the sampling site (e.g., “Embarras River, central Illinois, U.S.A.”). Always formatted to end with the country after the final comma. “U.S.A.” for United States and “U.K.” for United Kingdom.			Sample_MetaDeta	_SMD
latitude_longitude_SMD	Geographic coordinates of the sampling location in decimal degrees (e.g., 38.866514, -87.936334), obtained from Google Maps (https://www.google.com/maps/)		Please provide precise coordinates of the sampling location by extracting them from Google Maps (https://www.google.com/maps/). An example for the format to fill in the location: 38.866514, -87.936334. How to extract the coordinates in this format from Google Maps: Click on the precise point on the map and copy the coordinates given into the small paragraph, under the location name. Finally, past…	Sample_MetaDeta	_SMD
start_sampling_period_SMD	Year when collection of the relevant/cited data began; may differ from the study’s full sampling period. For single-year studies, start_sampling_period_SMD = end_sampling_period_SMD.		The year when the collection of the cited data started. Note that the sampling period is not necessarily the same as the mentioned 'sampling period' in the paper, because for some papers only part of the data is used for Co-BreeD.	Sample_MetaDeta	_SMD
end_sampling_period_SMD	Year when collection of the relevant/cited data ended; may differ from the study’s full sampling period. For single-year studies, start_sampling_period_SMD = end_sampling_period_SMD.		The year when the collection of the cited data ended. Note that the sampling period is not necessarily the same as the mentioned 'sampling period' in the paper, because for some papers only part of the data is used for Co-BreeD.	Sample_MetaDeta	_SMD
unsampled_years_SMD	Years between the start and end of the sampling period during which no data were collected, listed as comma-separated values (e.g., start = 1995, end = 2002 > unsampled_years_SMD = “1997, 1999, 2000”). If data were collected continuously, or if the study was conducted in only one year: NOT_APPLICABLE			Sample_MetaDeta	_SMD
reference_title_SMD	Title of the publication from which the estimates were extracted. For unpublished data: the title of a peer-reviewed publication that describes the methods used to collect those data.			Sample_MetaDeta	_SMD
DOI_SMD	The DOI of the publication specified in the reference_title_SMD column. For references without DOI: MISSING_DATA		Fill in only the part that starts with "10". If there is no DOI, fill: MISSING_DATA. Do not fill in external links to websites (if needed insert those into comments_SMD).	Sample_MetaDeta	_SMD
violated_criteria_SMD	Indicates whether this study violated Co_BreeD curation criteria. Values: parental_care = parental care not examined; individual_recognition = caregivers not individually identified; none = no criteria violated.		Fill in this column if any of the two Co-BreeD curation criteria were violated. This means either you did not directly observe parental care (e.g., no feeding, nursing, transporting of offspring; so alloparenting is inferred only from group size) or the caregivers were not individually identified (no banding, ringing, natural markings,...). Select "parental_care", "individual_recognition", or "no…	Sample_MetaDeta	_SMD
comments_SMD	Comments that are relevant to any of the Sample Meta-Data (_SMD) columns		For example, when the indicated coordinates are only approximations of the sampling location. Additional comments may be added by Co-BreeD curators.	Sample_MetaDeta	_SMD
location_relevant_info_PA	Page, table, figure, or supplementary material numbers where information relevant to the PA section is reported, separated by commas (e.g., “44-45, Table 1” or "13").			Prevalence_of_Alloparents	_PA
location_yearly_data_PA	Page, table, figure, or supplementary material numbers where information where the year-by-year data breakdown on PA can be found, separated by commas (e.g., “Table S5 in the supplementary materials”). For samples with data from one year only: NOT_APPLICABLE; for samples that lack this data: MISSING_DATA		This is specific to the data recorded in the PA_appendix. If this data was provided by you directly and not recorded in the paper fill "unpublished_data" and add a comment to comments_PA	Prevalence_of_Alloparents	_PA
data_entry_PA	Name of the Co-BreeD curator who entered the sample data. Format: given name(s) followed by family name(s) and separated by two underscores. Multiple given or family names seperated by single underscores (e.g., “Sophie__Scemama_de_Gialluly” or “Lucia__Bruscagnin”).	To be filled by Co_BreeD curators		Prevalence_of_Alloparents	_PA
data_verification_PA	Name of the Co-BreeD curator who reviewed the sample data. Format: given name(s) followed by family name(s) and separated by two underscores. Multiple given or family names seperated by single underscores (e.g., “Sophie__Scemama_de_Gialluly” or “Lucia__Bruscagnin”).	To be filled by Co_BreeD curators		Prevalence_of_Alloparents	_PA
author_verification_PA	Name(s) of author(s) who verified the sample data. Format: given name(s) followed by family name(s) and separated by two underscores. Multiple given or family names seperated by single underscores (e.g., “Ana_Luisa__Albernaz” or “Christine__Konrad, Shane__Gero”). Alternative values: “in_process” = author verification ongoing; “sample_could_not_be_verified” = contact not found or no response.		Please fill in your name: given name/s first, followed by __ (two underscores) and then the family name.	Prevalence_of_Alloparents	_PA
definition_breeding_event_with_potential_alloparents_PA	Verbal description of what is considered a breeding event with potential alloparents in the sample (e.g. "Multiple males providing for a nest", "Group size >2"). For non-cooperative breeders it indicates what would have been considered a breeding event if it occurred (e.g. "A calf being allonursed", "Non parent feeding the nestling").		Describe what was considered in the sample as a breeding event with potential alloparents and please try to focus on the lowest level of the breeding event, which is a clutch/litter. If the social group includes multiple breeding females, please consider each female's clutch/litter as a breeding event. If detailed data is not available, please consider the groups with potential alloparents (e.g. …	Prevalence_of_Alloparents	_PA
percentage_breeding_events_with_potential_alloparents_PA	The percentage of breeding events with potential alloparents out of the total number of breeding events sampled during the sampling period (e.g.: 89.7): (number_breeding_events_with_potential_alloparents_PA) / (number_breeding_events_sampled_PA) = (percentage_breeding_events_with_potential_alloparents_PA). For samples that lack this data: MISSING_DATA		Out of the total number of nests/breeding units you observed, what was the proportion of units with alloparents?	Prevalence_of_Alloparents	_PA
number_breeding_events_with_potential_alloparents_PA	The observed number of breeding events with potential alloparents (see definition_breeding_event_with_potential_alloparents_PA) during the entire sampling period (e.g. 18). For samples that lack this data: MISSING_DATA		Fill the number of breeding units with alloparents (e.g. you observed 12 nests with an additional bird proving food to nestlings).	Prevalence_of_Alloparents	_PA
number_breeding_events_sampled_PA	The total number of breeding events sampled/considered for Co-BreeD during the entire sampling period (e.g. 24). For samples that lack this data: MISSING_DATA		Enter the total number of breeding units where potential alloparents could have been detected or parental care was directly observed (e.g., you measured food provisioning rates at 31 nests and could have detected additional caregivers). If parental care was recorded for only a subset of breeding events, count only the events where potential alloparental care could have been observed.	Prevalence_of_Alloparents	_PA
type_of_sample_PA	Indicates whether the sample represents “unique_breeding_units” (e.g. social groups or breeding females observed once) or “repeated_measurements” of the same units across multiple breeding events (e.g. a female with multiple litters during the study period).			Prevalence_of_Alloparents	_PA
min_yearly_range_PA	Minimum percentage of breeding events with potential alloparents in a single year during the sampling period. For species with multi-year parental care (e.g., sperm whales), each infant-year counts as a separate breeding event for this calculation. For samples with data from one year only: NOT_APPLICABLE; for samples that lack this data: MISSING_DATA		Record the minimum yearly percentage of breeding units with potential alloparents. For example, you observed 20 out of 30 nests with alloparents from 2012-2014: in 2012 (7/10), 2013 (n = 3/10), 2014 (10/10). Here the minimum percentage would be 30.0 (2013). For species where parental care lasts more than a year (e.g. sperm whales), consider each infant-year as a breeding event when calculating th…	Prevalence_of_Alloparents	_PA
max_yearly_range_PA	Maximum percentage of breeding events with potential alloparents in a single year during the sampling period. For species with multi-year parental care (e.g., sperm whales), each infant-year counts as a separate breeding event for this calculation. For samples with data from one year only: NOT_APPLICABLE; for samples that lack this data: MISSING_DATA		Record the maximum yearly percentage of breeding units with potential alloparents. For example, you observed 20 out of 30 nests with alloparents from 2012-2014: in 2012 (7/10), 2013 (n = 3/10), 2014 (10/10). Here the maximum percentage would be 100.0 (2014). For species where parental care lasts more than a year (e.g. sperm whales), consider each infant-year as a breeding event when calculating t…	Prevalence_of_Alloparents	_PA
comments_PA	Comments that are relevant to any of the Prevalence of Alloparents (_PA) columns		Please provide comments regarding any of the PA columns, including any caution that needs to be taken when considering this sample. For example, the reported percentage may be underestimated when only nests in which alloparents were observed feeding the nestlings were considered to have alloparents, but limited observations on nestling provision were made. When appropriate, please try to cite sup…	Prevalence_of_Alloparents	_PA
		if you collected data over multiple years, see the PA_appendix	In a seperate file (PA_appendix), please fill in these three columns PER YEAR (only if your sample spans over more than one year) number_breeding_events_with_potential_alloparents_PA number_breeding_events_sampled_PA percentage_breeding_events_with_potential_alloparents_PA	Prevalence_of_Alloparents	_PA

## Sheet: Biological_Estimates_examples
sample_ID_SMD	class_SMD	order_SMD	sp_common_name_SMD	sp_scientific_name_SMD	culture_SMD	binary_cooperative_breeding_SMD	sampling_location_SMD	latitude_longitude_SMD	start_sampling_period_SMD	end_sampling_period_SMD	unsampled_years_SMD	reference_title_SMD	DOI_SMD	violated_criteria_SMD	comments_SMD	location_relevant_info_PA	location_yearly_data_PA	data_entry_PA	data_verification_PA	author_verification_PA	definition_breeding_event_with_potential_alloparents_PA	percentage_breeding_events_with_potential_alloparents_PA	number_breeding_events_with_potential_alloparents_PA	number_breeding_events_sampled_PA	type_of_sample_PA	min_yearly_range_PA	max_yearly_range_PA	comments_PA
513	bird	CHARADRIIFORMES	Common_Tern	Sterna_hirundo	NOT_APPLICABLE	no	Common Tern colony, Port Colborne, Ontario, Canada	42.876529, -79.281021	1982	1983	NOT_APPLICABLE	Parental care of the Common Tern Sterna hirundo	10.1111/j.1474-919X.1987.tb08241.x	none	Parental care, such as incubation and food provisioning, was studied during two breeding seasons. This species is classified as non-cooperative as the authors mention the parental pair providing for the nestling, but they do not mention another bird providing parental care. The pairs chosen for the study contained at least one banded bird that allowed individual identification of all pair members…	534-536, Table 1	534	Sophie__Scemama_de_Gialluly	Yitzchak__Ben_Mocha	in_process	A brood with a third bird incubating the eggs or feeding the chicks	0	0	25	repeated_measurements	0	0	The authors mentioned 27 pairs on page 534 ("All pairs chosen for study (n = 13, 1982; n = 14, 1983)"), but only give the mean rates of feeding for 25 of them in Table 1 (n = 12 in 1982 and n = 13 in 1983). So we only considered these 25 pairs.
268	mammal	ARTIODACTYLA	Sperm_Whale	Physeter_macrocephalus	NOT_APPLICABLE	yes	Caribbean Sea, Dominica	15.370000, -61.470000	2005	2020	2006, 2011, 2012, 2013, 2014	Kinship in sperm whale society: effects on association, alloparental care and vocalization	MISSING_DATA	none	The study area consists of 2,000 km2, off the leeward, western coast of Dominica, in the Caribbean Sea. The cited study describes the methods used to collect the data and most of the data reported in Co-BreeD. Additional data for year 2005 is from "Who Cares? Between-group variation in alloparental caregiving in sperm whales". Four calves that are reported in both publictions were only considered…	55, 59, Table 3.1, Co_BreeD_PA_appendix	Co_BreeD_PA_appendix	Lucia__Bruscagnin	Yitzchak__Ben_Mocha	Christine__Konrad, Shane__Gero	A calf being babysat or allonursed by another unit member	82.6	19	23	repeated_measurements	50	100	In table 3.1 there are 16 calves. 14 of them received allonursing and/or babysitting (in the absence of other adults) from other unit members than their mother. For calves seemingly not receiving alloparental care, the absence of observed alloparenting does not necessarily mean the absence of alloparenting, given that observations were not continuous and that the two calves not observed to receiv…
403	mammal	PRIMATES	Human	Homo_sapiens	Himba	yes	Kaokoveld, Namibia	-17.501509, 11.989705	2010	2016	NOT_APPLICABLE	A Biocultural Study of Grandmothering During the Perinatal Period	10.1007/s12110-019-09356-2	none	Coordinates were randomly selected at the location of "Kaokoveld" in Google Maps. The study included interviews in 2013 and 2016 of women who gave birth in the last 3 years. Hence the earliest start of alloparental care was in 2010	382, Figure 1	MISSING_DATA	Yitzchak__Ben_Mocha	Haneul__Jang	sample_could_not_be_verified	A woman receiving help during her first birth and the 1-2 weeks afterwards.	86.1	31	36	unique_breeding_units	MISSING_DATA	MISSING_DATA	The study examined alloparental support during the first birth itself and the 1-2 weeks afterwards. It mostly concerned instructing the new mother by more experienced mothers. It may be that those mothers who did not receive this support received another type of alloparental care during this period or afterwards and therefore, the indicated percentage is an underestimation of the prevalence of al…
	if you prefer this format you can enter your data here

## Sheet: PA_appendix_examples
sample_ID_SMD	sp_common_name_SMD	sp_scientific_name_SMD	sampling_location_SMD	year_PA	number_breeding_events_with_potential_alloparents_PA	number_breeding_events_sampled_PA	percentage_breeding_events_with_potential_alloparents_PA	raw_data_provided_by_SMD	comments_SMD
513	Common_Tern	Sterna_hirundo	Common Tern colony, Port Colborne, Ontario, Canada	1982	0	12	0
513	Common_Tern	Sterna_hirundo	Common Tern colony, Port Colborne, Ontario, Canada	1983	0	13	0
268	Sperm_Whale	Physeter_macrocephalus	Caribbean Sea, Dominica	2005	8	11	72.7	Christine__Konrad, & Shane__Gero	Field observation effort was not equal across all years, so inter-annual variation in number of observed breeding events does not necessarily indicate variation in rates of breeding events in the population. For calves seemingly not receiving alloparental care, the absence of observed alloparenting doesn't necessarily mean the absence of alloparenting, given that observations were not continuous …
268	Sperm_Whale	Physeter_macrocephalus	Caribbean Sea, Dominica	2007	2	2	100	Christine__Konrad, & Shane__Gero	Field observation effort was not equal across all years, so inter-annual variation in number of observed breeding events does not necessarily indicate variation in rates of breeding events in the population. For calves seemingly not receiving alloparental care, the absence of observed alloparenting doesn't necessarily mean the absence of alloparenting, given that observations were not continuous …
268	Sperm_Whale	Physeter_macrocephalus	Caribbean Sea, Dominica	2008	3	6	50	Christine__Konrad, & Shane__Gero	Field observation effort was not equal across all years, so inter-annual variation in number of observed breeding events does not necessarily indicate variation in rates of breeding events in the population. For calves seemingly not receiving alloparental care, the absence of observed alloparenting doesn't necessarily mean the absence of alloparenting, given that observations were not continuous …
