# Supplementary material for: An integrative, peer‐reviewed and open‐source cooperative‐breeding database (Co‐BreeD)
Source: J Anim Ecol. 2025 Oct 23;94(12):2597–614. doi: 10.1111/1365-2656.70154 (PMC12673239; doi:10.1111/1365-2656.70154)
Supplement: Supplementary file 2 — Data S1. The Co_BreeD_V1 data folder. [file JANE-94-2597-s001.zip › Co_BreeD_V1/Co_BreeD_V1__quality_check.R]

# title:          "Co_BreeD_V1 quality_check"
# author:         "Yitzchak Ben Mocha" (with assistance from ChatGPT (OpenAI. 2024.
# ChatGPT (January 2024 version) [Large language model]. https://openai.com

# date last edit: "16 September 2025"
# date last check of Co-BreeD: "16 September 2025"

################################################################################

rm(list=ls())
ls()

# Load necessary packages
library(readxl)
library(dplyr)
library(stringr)
library(tibble)
library(stringdist)
library(countrycode)

# Load the Biological_Estimates.RData file with the following data frames (10.5281/zenodo.14697198):
# load("./Co_BreeD_V1.RData") 

# 1) Index 
# 2) Biological_Estimates
# 3) PA_appendix
# 4) bird_taxonomy (the Handbook of the Birds of the World and BirdLife International Digital Checklist of the Birds of the World_Version_9.1)
# 5) mammal_taxonomy (MDD_v2.1_6801species from: https://www.mammaldiversity.org/)

# Note, that the taxonomy data frames was modified to meet the format of Co-BreeD (e.g., an underscore replaced
# all spaces, columns names were changed to match Biological_Estimates)

############################################################### Data preparation
### Converting specific columns to numeric

# Columns to convert
col_names_numeric <- c(
  "start_sampling_period_SMD", 
  "end_sampling_period_SMD", 
  "percentage_breeding_events_with_potential_alloparents_PA",
  "number_breeding_events_with_potential_alloparents_PA", 
  "number_breeding_events_sampled_PA",
  "min_yearly_range_PA",
  "max_yearly_range_PA"
)

## Convert to numeric, treating "MISSING_DATA" & "NOT_APPLICABLE” as NA
Biological_Estimates[, col_names_numeric] <- lapply(
  Biological_Estimates[, col_names_numeric],
  function(x) {
    x <- as.character(x)  # ensure character before comparison
    x[x %in% c("MISSING_DATA", "NOT_APPLICABLE")] <- NA  # replace both with NA
    as.numeric(x)  # convert rest to numeric
  }
)

############################    Checking column after column  ######################################

#############################  Check column: sample_ID_SMD  ################### 

### check that each row has a unique sample ID 
check_unique_sample_ID <- function(Biological_Estimates) {
  # Count occurrences of each sample_ID_SMD
  duplicate_check <- Biological_Estimates %>%
    group_by(sample_ID_SMD) %>%
    summarize(count = n()) %>%
    filter(count > 1)
  
  # Print results
  if (nrow(duplicate_check) == 0) {
    cat("All sample_ID_SMD values are unique.\n")
  } else {
    cat("Duplicate sample_ID_SMD values found:\n")
    print(duplicate_check)
  }
}

check_unique_sample_ID(Biological_Estimates)


#############################  Check column: class_SMD ################### 
# visual check to confirm there are only 2 levels: bird and mammal
levels(Biological_Estimates$class_SMD)


######################################  Check column: sp_common_name_SMD    ################################### 

# Check if there are spaces in sp_scientific_name_SMD (there should not be)
contains_spaces_species_scientific_name <- grepl(" ", Biological_Estimates$sp_scientific_name_SMD)
# View which entries contain spaces
print(Biological_Estimates$sample_ID_SMD[which(contains_spaces_species_scientific_name)]) #factor should be non, e.g. factor()

# check that there are no sub-species names by filtering scientific names with two or more underscores
scientific_names_with_underscores <- Biological_Estimates %>%
  filter(str_count(sp_scientific_name_SMD, "_") >= 2) %>%
  pull(sp_scientific_name_SMD)

# Print the results
if (length(scientific_names_with_underscores) > 0) {
  cat("Scientific names with two or more underscores:\n")
  print(scientific_names_with_underscores)
} else {
  cat("No scientific names with two or more underscores found.\n")
}

###################### Check for inconsistent order or common names within each species

inconsistent_species <- Biological_Estimates %>%
  group_by(sp_scientific_name_SMD) %>%
  summarise(
    n_order = n_distinct(order_SMD),
    n_common_name = n_distinct(sp_common_name_SMD),
    .groups = "drop"
  ) %>%
  filter(n_order > 1 | n_common_name > 1)

# Check and print accordingly
if (nrow(inconsistent_species) == 0) {
  cat("No inconsistencies in order names or common names.\n")
} else {
  cat("Inconsistencies found in the following species:\n")
  print(inconsistent_species)
  
  # Show the inconsistent rows
  print(
    Biological_Estimates %>%
      filter(sp_scientific_name_SMD %in% inconsistent_species$sp_scientific_name_SMD) %>%
      arrange(sp_scientific_name_SMD)
  )
} 

# As of 10.09.2025 there are no inconsistencies within Biological_Estimates
# (i.e., every species has consistent combination of class, order, scientific and common name across samples)

#################### Consistency of taxonomy between Co-BreeD and the official taxonomies 

# If the previous step did not reveal inconsistencies among species in Biological_Estimates,
# one can choose only one row per species (because they are all the same)

# Create a 1 row per bird species version of Biological_Estimates
bird_unique <- Biological_Estimates %>%
  filter(class_SMD == "bird") %>%
  distinct(sp_scientific_name_SMD, .keep_all = TRUE)

bird_check <- bird_unique %>%
  left_join(bird_taxonomy, by = "sp_scientific_name_SMD", suffix = c("_CoB", "_Tax")) %>%
  mutate(
    order_match = order_SMD_CoB == order_SMD_Tax,
    common_name_match = sp_common_name_SMD_CoB == sp_common_name_SMD_Tax
  )

# Print mismatches and missing taxonomy matches
bird_check %>%
  filter(
    !order_match | !common_name_match | is.na(order_SMD_Tax) | is.na(sp_common_name_SMD_Tax)
  ) %>%
  dplyr::select(sp_scientific_name_SMD, 
                order_SMD_CoB, order_SMD_Tax, 
                sp_common_name_SMD_CoB, sp_common_name_SMD_Tax)

# the mismatches "New_Caledonian_Parakeet" (1 species) is OK
# the mismatch of "APTERYGIFORMES" is OK as this seems to be a mistake in the Handbook of the birds
# see comment for these species in Biological_Estimates
# if there are other mismatches, potentially also see SMD comment before removing it

## Create a 1 row per mammal species version of Biological_Estimates
# One row per mammal species
mammal_unique <- Biological_Estimates %>%
  filter(class_SMD == "mammal") %>%
  distinct(sp_scientific_name_SMD, .keep_all = TRUE)

# Join and check
mammal_check <- mammal_unique %>%
  left_join(mammal_taxonomy, by = "sp_scientific_name_SMD", suffix = c("_CoB", "_Tax")) %>%
  mutate(
    order_match = order_SMD_CoB == order_SMD_Tax,
    common_name_match = sp_common_name_SMD_CoB == sp_common_name_SMD_Tax
  )

# print mismatch entries
mammal_check %>%
  filter(
    !order_match | !common_name_match | is.na(order_SMD_Tax) | is.na(sp_common_name_SMD_Tax)
  ) %>%
  dplyr::select(sp_scientific_name_SMD, 
                order_SMD_CoB, order_SMD_Tax, 
                sp_common_name_SMD_CoB, sp_common_name_SMD_Tax)

# The "Masai_Giraffe" is OK as it seems to be a typo in the MDD file (1 entry)
# see comment for these species in Biological_Estimates)
# if there are other mismatches, potentially also see SMD comment before removing it

################################################# Check column: culture_SMD   #######################################################

# visually check the levels of human cultures
levels(Biological_Estimates$culture_SMD)

# verify that all and only Human (common name) have a culture name
# Verify rows with sp_common_name_SMD == "Human"
human_rows <- Biological_Estimates %>%
  filter(sp_common_name_SMD == "Human")

# Check if any "NOT_APPLICABLE" (as a level) exists in culture_SMD for Humans
human_na_check <- any(human_rows$culture_SMD == "NOT_APPLICABLE")

# Verify rows where sp_common_name_SMD != "Human"
non_human_rows <- Biological_Estimates %>%
  filter(sp_common_name_SMD != "Human")

# Check if any non-human rows have "NA" in culture_SMD
non_human_na_check <- all(non_human_rows$culture_SMD == "NOT_APPLICABLE")

# Output results
if (!human_na_check && non_human_na_check) {
  cat("Validation passed: All and only rows with sp_common_name_SMD == 'Human' have no 'NOT_APPLICABLE' in culture_SMD.\n")
} else {
  cat("Validation failed:\n")
  if (human_na_check) {
    cat("- Some rows with sp_common_name_SMD == 'Human' have 'NOT_APPLICABLE' in culture_SMD.\n")
  }
  if (!non_human_na_check) {
    cat("- Some rows with sp_common_name_SMD != 'Human' are missing 'NOT_APPLICABLE' in culture_SMD where expected.\n")
  }
}

#######################################  Check column: binary_cooperative_breeding_SMD ##########################################

# visually check the levels of binary_cooperative_breeding_SMD -> need to be only: "yes","no", "suspected_no", "suspected_yes"
levels(Biological_Estimates$binary_cooperative_breeding_SMD)

# check that all entries of the same sp_common_name_SMD have the same value in Biological_Estimates$binary_cooperative_breeding_SMD 
# (since this is a species level category):

all_same <- Biological_Estimates %>%
  group_by(sp_common_name_SMD) %>%
  summarise(all_same = length(unique(binary_cooperative_breeding_SMD)) == 1)

# Print rows where the condition is not met
inconsistent_entries <- filter(all_same, all_same == FALSE)

# Output the results
if (nrow(inconsistent_entries) == 0) {
  print("All entries have consistent binary_cooperative_breeding_SMD values for each sp_common_name_sMD")
} else {
  print("There are inconsistencies in binary_cooperative_breeding_SMD values:")
  print(inconsistent_entries)
}

#########################################     Check column: sampling_location_SMD      ##############################################
# Misspellings of country names is checked using the country code package by 
# Arel-Bundock, Vincent, Nils Enevoldsen, and CJ Yetman, (2018). countrycode: 
#An R package to convert country names and country codes. Journal of Open Source Software, 3(28), 848,
# https://doi.org/10.21105/joss.00848

# visual check
levels(Biological_Estimates$sampling_location_SMD)

# function to check for inconsistent names of countries, typos, NAs
check_sampling_location <- function(locations) {
  results <- lapply(seq_along(locations), function(i) {
    loc <- locations[i]
    
    # Check for NA or empty string first
    if (is.na(loc) || loc == "" || loc == "NA") {
      return(list(error = paste("Error: Missing or invalid location in row", i)))
    }
    
    # Extract everything after the last comma and trim whitespace
    country <- trimws(sub(".*,\\s*([^,]+)$", "\\1", loc))
    
    # Check if country is empty after extraction
    if (country == "") {
      return(list(error = paste("Error: Missing country name in row", i, "-", loc)))
    }
    
    # Load valid country names once (outside the loop in actual production use)
    valid_countries <- countrycode::codelist$country.name.en
    
    # Check if country is a known valid name
    if (!(country %in% valid_countries)) {
      # Suggest a correction using string distance
      dists <- stringdist::stringdist(tolower(country), tolower(valid_countries))
      suggested <- valid_countries[which.min(dists)]
      
      return(list(
        error = paste("Error: Possibly invalid country in row", i, "-", country),
        suggestion = paste("Did you mean:", suggested, "?")
      ))
    }
    
    # Check if the country starts with a capital letter
    if (!grepl("^[A-Z]", country)) {
      return(list(error = paste("Error: Country doesn't start with a capital letter in row", i, "-", loc)))
    }
    
    return(list(country = country, row = i))
  })
  
  notes <- sapply(results, function(x) if(!is.null(x$note)) x$note else NULL)
  notes <- notes[!sapply(notes, is.null)]
  incorrect <- lapply(results, function(x) {
    if (!is.null(x$error)) {
      msg <- x$error
      if (!is.null(x$suggestion)) {
        msg <- paste(msg, x$suggestion)
      }
      return(msg)
    } else {
      return(NULL)
    }
  })
  incorrect <- incorrect[!sapply(incorrect, is.null)]
  
  valid_results <- results[sapply(results, function(x) !is.null(x$country))]
  
  cat("\n List of country names with row numbers:\n")
  country_rows <- sapply(valid_results, function(x) paste0(x$country, " (Row ", x$row, ")"))
  print(sort(unique(country_rows)))
  
  cat("\n List of unique country names:\n")
  unique_countries <- unique(sapply(valid_results, function(x) x$country))
  print(sort(unique_countries))
  
  # 2. Print notes
  if (length(notes) > 0) {
    cat("\n Notes:\n")
    print(unlist(notes))
  }
  
  # 3. Print errors
  if (length(incorrect) > 0) {
    cat("\n The following sampling locations are not correctly formatted:\n")
    print(unlist(incorrect))
  }
  
  # 4. Final message
  if (length(incorrect) == 0 && length(notes) == 0) {
    cat("\n All sampling locations are correctly formatted, including country names.\n")
  }
}

# Run the check
country_name_one_column <- check_sampling_location(Biological_Estimates$sampling_location_SMD)

# The error messages regarding British Overseas Territory,
# International Waters, 
# MISSING_DATA can be ignored.

#############################################  Check column: latitude_longitude_SMD ############################################

# check that the coordinates in all cells are formatted: "number" + "," + "number"

if ("latitude_longitude_SMD" %in% names(Biological_Estimates)) {
  
  # Define the pattern for "number,number
  pattern <- "^\\s*-?\\d+(\\.\\d+)?\\s*,\\s*-?\\d+(\\.\\d+)?\\s*$"
  
  # Validate each cell in the column against the pattern
  valid_cells <- grepl(pattern, Biological_Estimates$latitude_longitude_SMD)
  
  # Check if all cells match the pattern
  if (all(valid_cells)) {
    print("All cells in Biological_Estimates$latitude_longitude_SMD are correctly formatted.")
  } else {
    print("Some cells in Biological_Estimates$latitude_longitude_SMD are incorrectly formatted.")
    print("Incorrectly formatted rows:")
    print(Biological_Estimates$latitude_longitude_SMD[!valid_cells])
  }
  
} else {
  stop("The column 'latitude_longitude_SMD' does not exist in the Biological_Estimates data frame.")
}

#############################################  Check column: start_sampling_period_SMD  #########################################

# Verify that all years are between 1933 and 2025 were entered correctly 
years <- as.character(Biological_Estimates$start_sampling_period_SMD)

# Identify valid years: exactly 4 digits and between 1933 and 2025
valid_years_logical <- grepl("^\\d{4}$", years) & 
  as.numeric(years) >= 1933 & 
  as.numeric(years) <= 2025 | 
  years == "MISSING_DATA" 

# Show invalid entries (including missing data and typos)
invalid_years <- years[!valid_years_logical]

if (length(invalid_years) == 0) {
  cat("All years are valid between 1933 and 2025.\n")
} else {
  cat("Invalid years found:\n")
  print(unique(invalid_years))
} # NA is OK since it is what MISSING_DATA was converted to


## additionally check if the years are between 1933 and 2025
# Keep only entries that are 4-digit numbers (valid years)
valid_years <- years[grepl("^\\d{4}$", years)]

# Convert to numeric
valid_years_num <- as.numeric(valid_years)

# get the range ignoring NAs 
range(valid_years_num, na.rm = TRUE)

# As of 10.09.2025 there are no typos and all entered years are between 1933 and 2025

#############################################   Check column: end_sampling_period_SMD   #########################################

# Verify that all years are between 1933 and 2025 were entered correctly 
years <- as.character(Biological_Estimates$end_sampling_period_SMD)

# Identify valid years: exactly 4 digits and between 1933 and 2025
valid_years_logical <- grepl("^\\d{4}$", years) & 
  as.numeric(years) >= 1933 & 
  as.numeric(years) <= 2025 | 
  years == "MISSING_DATA" 

# Show invalid entries (including missing data and typos)
invalid_years <- years[!valid_years_logical]

if (length(invalid_years) == 0) {
  cat("All years are valid between 1933 and 2025.\n")
} else {
  cat("Invalid years found:\n")
  print(unique(invalid_years))
} # NA is OK and how MISSING_DATA was converted

## additionally check if the years are between 1933 and 2025
# Keep only entries that are 4-digit numbers (valid years)
valid_years <- years[grepl("^\\d{4}$", years)]

# Convert to numeric
valid_years_num <- as.numeric(valid_years)

# get the range ignoring NAs 
range(valid_years_num, na.rm = TRUE)

# As of 25.06.2025 there are no typos and all entered years are between 1933 and 2025

#############################################   Check column: unsampled_years_SMD       #########################################

# check that all cells are either "NOT_APPLICABLE", "MISSING_DATA" or numbers separated by ","
# also verify that all years are between 1933 and 2025

# Define the pattern to match valid entries with ", " as the separator
valid_pattern <- "^(NOT_APPLICABLE|MISSING_DATA|\\d{4}(, \\d{4})*)$"

# Check if all entries match the pattern
valid_entries <- grepl(valid_pattern, Biological_Estimates$unsampled_years_SMD)

# Identify invalid entries
if (!all(valid_entries)) {
  cat("The following entries are invalid:\n")
  print(Biological_Estimates$unsampled_years_SMD[!valid_entries])
} else {
  cat("All entries have a valid format.\n")
}

# Extract and verify the years if all entries are valid
# Define the valid entries vector using the revised regex pattern
if (all(valid_entries)) {
  
  # For processing years, exclude rows with special strings
  years_to_check <- Biological_Estimates$unsampled_years_SMD[!Biological_Estimates$unsampled_years_SMD %in% c("NOT_APPLICABLE", "MISSING_DATA")]
  
  # Split the numbers into lists for each relevant row using ", " as the separator
  years_list <- strsplit(years_to_check, ", ")
  
  # Flatten the list and convert to numeric
  all_years <- as.numeric(unlist(years_list))
  
  # Remove NAs from conversion (e.g., if some entries were malformed)
  all_years <- all_years[!is.na(all_years)]
  
  # Check if all years are between 1933 and 2025
  out_of_range_years <- all_years[all_years < 1933 | all_years > 2025]
  
  if (length(out_of_range_years) == 0) {
    cat("All years are between 1933 and 2025.\n")
  } else {
    cat("The following years are out of range:\n")
    print(out_of_range_years)
  }
  
} else {
  stop("Error: Some entries are invalid. Only 'NOT_APPLICABLE', 'MISSING_DATA', or comma-separated 4-digit years are allowed.")
}

########### Function to check if all years in unsampled_years_SMD are within the start and end sampling period

check_years_within_range <- function(start_year, end_year, unsampled_years) {
  # Handle actual NA or invalid values
  if (is.na(unsampled_years)) {
    return(FALSE)  # NA is not allowed
  }
  
  # Accept special valid entries as automatically valid
  if (unsampled_years %in% c("NOT_APPLICABLE", "MISSING_DATA")) {
    return(TRUE)
  }
  
  # Split unsampled_years into numeric values
  years <- as.numeric(unlist(strsplit(unsampled_years, ", ")))
  
  # If conversion to numeric produces NA, return FALSE
  if (any(is.na(years))) {
    return(FALSE)
  }
  
  # Check if all years are within the range
  all(years >= start_year & years <= end_year)
}

# Apply the function to each row in the data frame
valid_rows <- mapply(
  check_years_within_range,
  Biological_Estimates$start_sampling_period_SMD,
  Biological_Estimates$end_sampling_period_SMD,
  Biological_Estimates$unsampled_years_SMD
)

# Check results
if (all(valid_rows)) {
  cat("All unsampled years are within their respective start and end sampling periods.\n")
} else {
  cat("The following rows have unsampled years outside the start and end sampling periods:\n")
  print(which(!valid_rows))
}

######################### check overlap in the sampling period within a species and compare it visually with the
######################### sampling_location 

# Function to check for overlap in a group of rows, ignoring NAs
has_overlap <- function(start, end) {
  # Remove rows with NA in start or end
  valid_indices <- !(is.na(start) | is.na(end))
  start <- start[valid_indices]
  end <- end[valid_indices]
  
  # Check for overlap among valid rows
  for (i in seq_along(start)) {
    for (j in seq_along(start)) {
      if (i != j && start[i] <= end[j] && start[j] <= end[i]) {
        return(TRUE)
      }
    }
  }
  return(FALSE)
}

# Group data by sp_common_name_SMD and check for overlaps
overlapping_rows <- Biological_Estimates %>%
  group_by(sp_common_name_SMD) %>%
  filter(n() > 1 & has_overlap(start_sampling_period_SMD, end_sampling_period_SMD)) %>%
  arrange(sp_common_name_SMD) %>% # Sort by sp_common_name_SMD
  ungroup()

# Print only the specified columns
if (nrow(overlapping_rows) > 0) {
  print(overlapping_rows[, c("sample_ID_SMD", "sp_common_name_SMD", "sampling_location_SMD", 
                             "start_sampling_period_SMD", "end_sampling_period_SMD")], n = 500)
} else {
  cat("No overlapping sampling periods found within the same sp_common_name_SMD.\n")
}

# As of 09.05.2025, all alleged overlaps were checked and confirmed OK. One should
# check whether there is an overlap in time and sampling location of the same species. 
# if there is an overlap, check the SMD comments

#########################################  Check column: reference_title_SMD   #######################################################
# Visual check
unique(Biological_Estimates$reference_title_SMD)

# Check for NA or empty cells in reference_title_SMD
any_na_or_empty <- any(is.na(Biological_Estimates$reference_title_SMD) | Biological_Estimates$reference_title_SMD == "")
any_na_or_empty  # FALSE means there are no NA or empty ("") values in Biological_Estimates$reference_title_SMD

#########################################   Check column: DOI_SMD   #########################################################

# Visual check
unique(Biological_Estimates$DOI_SMD)
## Check that each DOI starts with the prefix "10."
# Exclude NA, "MISSING_DATA", and empty strings
filtered_dois <- Biological_Estimates$DOI_SMD[
  !is.na(Biological_Estimates$DOI_SMD) &
    Biological_Estimates$DOI_SMD != "MISSING_DATA" &
    Biological_Estimates$DOI_SMD != ""
]

# Regular expression for valid DOI prefix
doi_pattern <- "^10\\."

# Remove invisible zero-width no-break spaces (U+FEFF) and trim whitespace
cleaned_dois <- trimws(gsub("^\uFEFF", "", filtered_dois, perl = TRUE))

# Check which DOIs are valid (start with "10.")
valid_dois <- grepl(doi_pattern, cleaned_dois, ignore.case = TRUE)

# Identify invalid DOIs
invalid_dois <- cleaned_dois[!valid_dois]

# View invalid DOIs (if any)
if(length(invalid_dois) > 0) {
  print(invalid_dois)
} else {
  cat("No invalid DOIs found.\n")
}

###################################################    Check column: violated_criteria_SMD    ######################################
# check that only the valid values are used

valid_values <- c("individual_recognition", 
                  "parental_care", 
                  "individual_recognition, parental_care", 
                  "none")

check_compliance_violated_criteria <- function(x) {
  # Check if the value is one of the valid values
  return(x %in% valid_values)
}

compliance_results_violated_criteria <- sapply(Biological_Estimates$violated_criteria_SMD, check_compliance_violated_criteria)
non_compliant_indices_violated_criteria <- which(!compliance_results_violated_criteria)

print(non_compliant_indices_violated_criteria) 

# check species that are classified as non-cooperative breeders based on samples without parental care being studied.
# Since inference is only indirect for these samples, one can check the biological rationale  used to classify them
# more carefully (comments_SMD)

# print rows where binary_cooperative_breeding_SMD == "no" and violated_criteria_SMD == "parental_care" for extra check
# of these samples 

filtered_cases <- Biological_Estimates[Biological_Estimates$binary_cooperative_breeding_SMD == "no" & 
                                         Biological_Estimates$violated_criteria_SMD == "parental_care", ]

# Check if there are such cases and print specific columns 
if (nrow(filtered_cases) > 0) {
  print(filtered_cases[, c("sample_ID_SMD",
                           "sp_common_name_SMD", 
                           "sp_scientific_name_SMD", 
                           "binary_cooperative_breeding_SMD", 
                           "sampling_location_SMD", 
                           "reference_title_SMD", 
                           "percentage_breeding_events_with_potential_alloparents_PA", 
                           "number_breeding_events_sampled_PA", 
                           "comments_PA")])
} else {
  cat("No such cases found.\n")
}

# The following 8 sample_IDs are ok:
# 476, 247, 55, 349, 350, 414, 354, 309

###############################################  Check column: comments_SMD   #########################################################

# Visual check 
Biological_Estimates$comments_SMD

#######################################  Check column: location_relevant_info_PA   #########################################################

# visual check
Biological_Estimates$location_relevant_info_PA

# Identify rows where "figure" or "table" are not capitalized
rows_with_lowercase <- grepl("\\b(figure|table)\\b", Biological_Estimates$location_relevant_info_PA, ignore.case = FALSE)

# Print the rows that match the condition
if (any(rows_with_lowercase)) {
  print(Biological_Estimates[rows_with_lowercase, ])
} else {
  cat("No rows with lowercase 'figure' or 'table' were found.\n")
}

####################################### Check column: location_yearly_data_PA    ################################################

# Is being checked at the PA_appendix section

#######################################  Check column: data_entry_PA    #########################################################
#visual check
unique(Biological_Estimates$data_entry_PA)

# Define the allowed values
allowed_curators <- c("Yitzchak__Ben_Mocha", "Lucia__Bruscagnin", "Maike__Woith", "Laura__Pipper", "Natalie__Kestel",
                      "Sophie__Scemama_de_Gialluly", "Haneul__Jang", "Francesca__Frisoni", "NOT_APPLICABLE")

compliance_results_data_entry <- Biological_Estimates$data_entry_PA %in% allowed_curators

non_compliant_indices_data_entry <- which(!compliance_results_data_entry)
non_compliant_indices_data_entry # 0, everything as expected

#######################################  Check column: data_verification_PA    #########################################################
# Visual check
unique(Biological_Estimates$data_verification_PA)

# check that only allowed curators are included in 
compliance_results_data_verification <- Biological_Estimates$data_verification_PA %in% allowed_curators

non_compliant_indices_data_verification <- which(!compliance_results_data_verification)

# Print sample IDs for non-compliant entries
if (length(non_compliant_indices_data_verification) > 0) {
  cat("Non-compliant sample_ID_SMDs in data_verification_PA:\n")
  print(Biological_Estimates$sample_ID_SMD[non_compliant_indices_data_verification])
} else {
  cat("All entries in data_verification_PA are compliant.\n")
} # 0, everything as expected

# check that two different Co-BreeD curators approved the sample
# Convert factors to characters for comparison
data_entry <- as.character(Biological_Estimates$data_entry_PA)
data_verification <- as.character(Biological_Estimates$data_verification_PA)

# Identify rows where the same curator approved both data entry and verification (while excluding "NOT_APPLICABLE")
rows_with_same_level <- data_entry != "NOT_APPLICABLE" & data_verification != "NOT_APPLICABLE" & data_entry == data_verification

# Check if any such rows exist
if (any(rows_with_same_level, na.rm = TRUE)) {
  cat("There are rows where the same curator approved both data entry and verification:\n")
  print(Biological_Estimates[rows_with_same_level, ])
} else {
  cat("No rows found where the same curator approved both data entry and verification.\n")
}

#######################################  Check column: author_verification_PA    #########################################################
# visual check
levels(Biological_Estimates$author_verification_PA)

# Clean the column by trimming whitespaces
Biological_Estimates$author_verification_PA <- trimws(Biological_Estimates$author_verification_PA)

# Define regex for valid structure: GivenNames__FamilyName
# - Multiple parts in the given name (separated by "_")
# - Multiple parts in the family name (separated by "_")
# - Only one double underscore ("__") as a separator
# - Supports special characters in names using \\p{L}
# - Allows hyphens in given names or family names
name_pattern <- "[\\p{L}-]+(_[\\p{L}-]+)*__[\\p{L}-]+(_[\\p{L}-]+)*"

# Full regex to allow one or two valid names, separated by ", "
valid_separators <- grepl(
  paste0("^(", name_pattern, ")(, ", name_pattern, ")?$"), 
  Biological_Estimates$author_verification_PA, 
  perl = TRUE
) | Biological_Estimates$author_verification_PA %in% c("sample_could_not_be_verified", "MISSING_DATA", "in_process")

# Identify problematic rows
invalid_rows <- Biological_Estimates[!valid_separators, ]

# Output Results
if (nrow(invalid_rows) == 0) {
  cat("All rows in 'author_verification_PA' are valid.\n")
} else {
  cat("Some rows in 'author_verification_PA' do not meet the separator condition:\n")
  print(invalid_rows)
}

# Debugging: Print invalid values to identify patterns
cat("Problematic values:\n")
print(unique(invalid_rows$author_verification_PA))

# "Stacy__Rosenbaum, Sonny_Agustin__Bechayda, Lee_Thomas__Gettler"  This violation is OK since there were 3 verifying authors.

###################################### Check column: definition_breeding_event_with_potential_alloparents_PA ###################

# Check for " and if the first letter is capital
check_compliance_breeding_event_alloparents <- function(x) {
  # Remove all quotation marks from the entry
  x <- gsub('"', '', x)
  
  # Check if the entry starts with a capital letter, a digit (0-9), or ">"
  if (nchar(x) > 0) {
    starts_with_capital <- grepl("^[A-Z]", x)    # Starts with a capital letter
    starts_with_digit <- grepl("^[0-9]", x)      # Starts with a digit (0-9)
    starts_with_greater_than <- grepl("^>", x)   # Starts with ">"
    
    # Return TRUE if it starts with a capital letter, digit, or ">", else FALSE
    return(starts_with_capital || starts_with_digit || starts_with_greater_than)
  }
  
  return(TRUE)  # Return TRUE for empty strings or non-text entries
}

compliance_results_breeding_event_alloparents <- sapply(Biological_Estimates$definition_breeding_event_with_potential_alloparents_PA, check_compliance_breeding_event_alloparents)

non_compliant_indices_breeding_event_alloparents <- which(!compliance_results_breeding_event_alloparents)

print(non_compliant_indices_breeding_event_alloparents)

# confirm that all rows with numeric estimates of the prevalence of alloparents have a definition of "a 
# breeding event with potential alloparents"
# Exclude rows with "MISSING_DATA" or "NOT_APPLICABLE" in the `definition_breeding_event_with_potential_alloparents_PA` column
filtered_rows <- Biological_Estimates$definition_breeding_event_with_potential_alloparents_PA != "MISSING_DATA" & 
  Biological_Estimates$definition_breeding_event_with_potential_alloparents_PA != "NOT_APPLICABLE"

# Check if the specified columns contain at least one numeric value for the filtered rows
rows_with_numeric_values <- !is.na(Biological_Estimates$percentage_breeding_events_with_potential_alloparents_PA) | 
  !is.na(Biological_Estimates$min_yearly_range_PA) | 
  !is.na(Biological_Estimates$max_yearly_range_PA)

# Combine the conditions
invalid_rows <- Biological_Estimates[filtered_rows & !rows_with_numeric_values, ]

# Output results
if (nrow(invalid_rows) == 0) {
  cat("All rows have at least one numeric value exists in the specified columns.\n")
} else {
  cat("Some rows do not meet the condition:\n")
  print(invalid_rows)
}

# Debugging: Output problematic rows' IDs and values
if (nrow(invalid_rows) > 0) {
  cat("\nProblematic rows:\n")
  print(invalid_rows[, c("sample_ID_SMD", "sp_common_name_SMD",
                         "definition_breeding_event_with_potential_alloparents_PA",
                         "percentage_breeding_events_with_potential_alloparents_PA",
                         "min_yearly_range_PA",
                         "max_yearly_range_PA")])
}

############################ Check column: percentage_breeding_events_with_potential_alloparents_PA #########################################################

# print rows where the percentage_breeding_events_with_potential_alloparents_PA is either:
# 1) outside of the range o f 0 and 100
# 2) does not have exactly one decimal point 

check_compliance_percentage_alloparents <- function(x) {
  # Treat NA and "MISSING_DATA" as compliant
  if (is.na(x) || x %in% c("MISSING_DATA")) return(TRUE)
  
  # Return FALSE if the value is an empty string
  if (x == "") return(FALSE)
  
  # Check if the value contains digits
  if (grepl("\\d", x)) {
    # Convert to numeric (suppress warnings)
    numeric_value <- suppressWarnings(as.numeric(x))
    
    # If conversion failed, return FALSE
    if (is.na(numeric_value)) return(FALSE)
    
    # Check if the number is between 0 and 100 (inclusive)
    is_between_0_and_100 <- numeric_value >= 0 && numeric_value <= 100
    
    # Check for either an integer or a number with exactly one decimal place
    has_valid_decimal <- grepl("^\\d+(\\.\\d)?$", x)
    
    # Return TRUE if both numeric range and format are valid
    return(is_between_0_and_100 && has_valid_decimal)
  }
  
  # If no digits are present, return FALSE
  return(FALSE)
}

# Apply the function to the relevant column
compliance_results_percentage_alloparents <- sapply(Biological_Estimates$percentage_breeding_events_with_potential_alloparents_PA, check_compliance_percentage_alloparents)

# Filter the rows where the compliance result is FALSE
invalid_rows_percentage_alloparents <- Biological_Estimates[!compliance_results_percentage_alloparents, ]

# Print the invalid rows (selected columns only)
if (nrow(invalid_rows_percentage_alloparents) > 0) {
  cat("Rows with non-compliant values:\n")
  print(invalid_rows_percentage_alloparents[, c("sample_ID_SMD", "percentage_breeding_events_with_potential_alloparents_PA")])
} else {
  cat("All rows are compliant.\n")
}

### Check that all rows with numeric values in "number_breeding_events_with_potential_alloparents_PA" and 
# "number_breeding_events_sampled_PA" have a numeric value in percentage_breeding_events_with_potential_alloparents_PA

# Identify rows where the first two columns have numeric values (not NA) and are valid (not zero for the denominator)
valid_rows_percentage <- !is.na(Biological_Estimates$number_breeding_events_with_potential_alloparents_PA) & 
  !is.na(Biological_Estimates$number_breeding_events_sampled_PA) & 
  Biological_Estimates$number_breeding_events_sampled_PA != 0

# Check if rows with valid values in the first two columns also have numeric values in the percentage column
invalid_percentage_rows <- which(
  valid_rows_percentage & is.na(Biological_Estimates$percentage_breeding_events_with_potential_alloparents_PA)
)

# Output the results
if (length(invalid_percentage_rows) > 0) {
  print("Rows with numeric values in the first two columns but missing or invalid percentages:")
  print(Biological_Estimates[invalid_percentage_rows, c(
    "number_breeding_events_with_potential_alloparents_PA", 
    "number_breeding_events_sampled_PA", 
    "percentage_breeding_events_with_potential_alloparents_PA"
  )])
} else {
  print("All rows with numeric values in the first two columns have valid percentages.")
}

####  check if the percentage of breeding events with potential alloparents matches the expected ratio (i.e. 
# number_breeding_events_with_potential_alloparents_PA / number_breeding_events_sampled_PA)

# Custom round function to always round 0.5 up
round_up <- function(x, digits = 0) {
  factor <- 10^digits
  # Multiply by the factor, add a small value (e.g., 0.0000001) to avoid floating-point issues, and use ceiling
  round_value <- floor(x * factor + 0.5) / factor
  return(round_value)
}

# Function to check if the percentage of breeding events with potential alloparents matches the expected ratio
check_percentage_compliance <- function(number_alloparents, number_sampled, percentage) {
  # Check for NA values and invalid cases
  if (is.na(number_alloparents) || is.na(number_sampled) || is.na(percentage) || number_sampled == 0) {
    return(NA)  # Return NA for invalid cases
  }
  
  # Calculate the expected percentage
  expected_percentage <- (number_alloparents / number_sampled) * 100
  
  # Compare the rounded expected percentage to the rounded actual percentage
  return(round_up(expected_percentage, 1) == round_up(percentage, 1))
}

# Convert relevant columns to numeric
Biological_Estimates$number_breeding_events_with_potential_alloparents_PA <- 
  as.numeric(Biological_Estimates$number_breeding_events_with_potential_alloparents_PA)

Biological_Estimates$number_breeding_events_sampled_PA <- 
  as.numeric(Biological_Estimates$number_breeding_events_sampled_PA)

Biological_Estimates$percentage_breeding_events_with_potential_alloparents_PA <- 
  as.numeric(Biological_Estimates$percentage_breeding_events_with_potential_alloparents_PA)

# Apply the function to all rows and return a logical vector
compliance_results <- mapply(
  check_percentage_compliance, 
  Biological_Estimates$number_breeding_events_with_potential_alloparents_PA, 
  Biological_Estimates$number_breeding_events_sampled_PA, 
  Biological_Estimates$percentage_breeding_events_with_potential_alloparents_PA
)

# Identify rows where the percentages are incorrect (FALSE) and exclude NA rows
incorrect_rows <- which(!compliance_results & !is.na(compliance_results))

# Print the specified columns of rows with incorrect percentages
if (length(incorrect_rows) > 0) {
  print("Rows with incorrect percentages:")
  print(Biological_Estimates[incorrect_rows, c(
    "sp_common_name_SMD",
    "percentage_breeding_events_with_potential_alloparents_PA", 
    "number_breeding_events_with_potential_alloparents_PA", 
    "number_breeding_events_sampled_PA"
  )])
} else {
  print("All rows have correct percentages or contain NA values.")
}


###################################### Check column: number_breeding_events_with_potential_alloparents_PA  #########################################################
check_compliance_breeding_events_alloparents <- function(x) {
  # Ignore NA values and "MISSING_DATA" values, assign TRUE
  if (is.na(x) || x == "MISSING_DATA") return(TRUE)
  
  # Check if the value is a non-numeric string
  if (!grepl("^[-+]?[0-9]*\\.?[0-9]+$", x)) {
    return(FALSE)  # It's a non-numeric value
  }
  
  # Convert to numeric after confirming it's numeric-like
  num_value <- as.numeric(x)
  
  # Check if the value is numeric and non-negative
  if (!is.na(num_value) && !is.nan(num_value) && num_value >= 0) {
    return(TRUE)  # If it's numeric and non-negative, it's compliant
  }
  
  # If it's a negative number or invalid numeric, return FALSE
  return(FALSE)
}

# Apply the check to each element in the specified column
compliance_results_breeding_events_alloparents <- sapply(Biological_Estimates$number_breeding_events_with_potential_alloparents_PA, check_compliance_breeding_events_alloparents)

# Get the indices of non-compliant rows
non_compliant_indices_breeding_events_alloparents <- which(!compliance_results_breeding_events_alloparents)

# Print the specified columns of the non-compliant rows
if (length(non_compliant_indices_breeding_events_alloparents) > 0) {
  print("Non-compliant rows:")
  print(Biological_Estimates[non_compliant_indices_breeding_events_alloparents, c(
    "sp_common_name_SMD",
    "percentage_breeding_events_with_potential_alloparents_PA", 
    "number_breeding_events_with_potential_alloparents_PA", 
    "number_breeding_events_sampled_PA"
  )])
} else {
  print("All rows are compliant")
}

#######################################  Check column: number_breeding_events_sampled_PA   #######################################

# Apply the function from the section number_breeding_events_with_potential_alloparents_PA to check to each element in the
# specified column
compliance_results_breeding_events_sampled <- sapply(Biological_Estimates$number_breeding_events_sampled_PA, check_compliance_breeding_events_alloparents)

# Get the indices of non-compliant rows
NON_compliant_indices_breeding_events_sampled <- which(!compliance_results_breeding_events_sampled)

# Print the specified columns of the non-compliant rows
if (length(NON_compliant_indices_breeding_events_sampled) > 0) {
  print("Non-compliant rows:")
  print(Biological_Estimates[NON_compliant_indices_breeding_events_sampled, c(
    "sp_common_name_SMD",
    "percentage_breeding_events_with_potential_alloparents_PA", 
    "number_breeding_events_with_potential_alloparents_PA", 
    "number_breeding_events_sampled_PA"
  )])
} else {
  print("All rows are compliant")
}

#######################################  Check column: type_of_sample_PA    #########################################################
# check that only valid values are present
check_compliance_sample_size <- function(x) {
  # Define valid values
  valid_values <- c("MISSING_DATA", "unique_breeding_units", "repeated_measurements")
  
  # Return TRUE if the value is one of the valid values (or NA), else FALSE
  return(x %in% valid_values | is.na(x))
}

compliance_results_sample_size <- sapply(Biological_Estimates$type_of_sample_PA, check_compliance_sample_size)

non_compliant_indices_sample_size <- which(!compliance_results_sample_size)

print(non_compliant_indices_sample_size) 

# everything as expected on 15.9.2025

### check that for each row with a numeric value in:
# "percentage_breeding_events_with_potential_alloparents_PA",
# "min_yearly_range_PA", or
# "max_yearly_range_PA" have either "unique_breeding_units" or
# "repeated_measurements" in type_of_sample_PA

# Function to check compliance for rows based on specified conditions
check_compliance_type_of_sample <- function(row) {
  # Check if any of the specified percentage columns contain numeric values
  has_numeric_percentage <- !is.na(as.numeric(row["percentage_breeding_events_with_potential_alloparents_PA"])) ||
    !is.na(as.numeric(row["min_yearly_range_PA"])) ||
    !is.na(as.numeric(row["max_yearly_range_PA"]))
  
  # If there's a numeric percentage, check "type_of_sample_PA" for allowed values
  if (has_numeric_percentage) {
    return(row["type_of_sample_PA"] %in% c("unique_breeding_units", "repeated_measurements"))
  }
  
  # If no numeric percentage, the row is compliant
  return(TRUE)
}

# Apply the function to each row of the dataset
compliance_results_type_of_sample <- apply(Biological_Estimates, 1, check_compliance_type_of_sample)

# Find non-compliant rows (FALSE results)
non_compliant_indices <- which(!compliance_results_type_of_sample)

# Print the non-compliant rows with relevant columns
if (length(non_compliant_indices) > 0) {
  print("Non-compliant rows:")
  print(Biological_Estimates[non_compliant_indices, c(
    "sp_common_name_SMD",
    "percentage_breeding_events_with_potential_alloparents_PA",
    "min_yearly_range_PA",
    "max_yearly_range_PA",
    "type_of_sample_PA"
  )])
} else {
  print("All rows are compliant.")
}

####################################### Check column: min_yearly_range_PA    #########################################################

# print rows where the min_yearly_range_PA is either:
# 1) outside of the range o f 0 and 100
# 2) does not have exactly one decimal point 

check_compliance_min_yearly_range <- function(x) {
  # Ignore "MISSING_DATA" values and NA values, return TRUE
  if (is.na(x) || x == "MISSING_DATA") return(TRUE)
  
  # Check if the value contains digits (0-9)
  if (grepl("\\d", x)) {
    # Convert to numeric value
    numeric_value <- as.numeric(x)
    
    # Check if the number is between 0.0 and 100.0
    is_between_0_and_100 <- numeric_value >= 0 && numeric_value <= 100
    
    # Check if it has exactly one decimal point
    has_one_decimal <- grepl("^\\d+(\\.\\d{1})?$", x)  # Pattern for exactly one decimal 
    
    # Return TRUE if both conditions are met, else FALSE
    return(is_between_0_and_100 && has_one_decimal)
  }
  
  return(TRUE)  # Return TRUE for values that do not contain digits (such as text)
}

# Apply the function to the relevant column
compliance_results_min_range <- sapply(Biological_Estimates$min_yearly_range_PA, check_compliance_min_yearly_range)

# Filter the rows where the compliance result is FALSE
invalid_rows_min_range <- Biological_Estimates[!compliance_results_min_range, ]

# Print the invalid rows
if (nrow(invalid_rows_min_range) > 0) {
  cat("Rows with non-compliant values:\n")
  print(invalid_rows_min_range)
} else {
  cat("All rows are compliant.\n")
}

#### verify that the numeric value in min_yearly_range_PA is either equal or smaller than the numeric value in
# percentage_breeding_events_with_potential_alloparents_PA. If there is na or missing 
# data in one of these columns, ignore this row

check_min_yearly_range_VS_percentage <- function(min_yearly_range, percentage) {
  # Ignore rows where either value is NA or "MISSING_DATA"
  if (is.na(min_yearly_range) || is.na(percentage) ||
      min_yearly_range == "MISSING_DATA" || percentage == "MISSING_DATA") {
    return(TRUE)  # Consider such rows as compliant (ignore them)
  }
  
  # Convert values to numeric (assuming both are character or numeric strings)
  min_val <- as.numeric(min_yearly_range)
  perc_val <- as.numeric(percentage)
  
  # If conversion results in NA, treat as non-comparable and ignore
  if (is.na(min_val) || is.na(perc_val)) return(TRUE)
  
  return(min_val <= perc_val)
}

# Apply the function row-wise to the dataset
compliance_results_min_yearly_range_VS_percentage <- mapply(
  check_min_yearly_range_VS_percentage, 
  Biological_Estimates$min_yearly_range_PA, 
  Biological_Estimates$percentage_breeding_events_with_potential_alloparents_PA
)

# Identify non-compliant rows (FALSE results)
non_compliant_indices_min_range_VS_percentage <- which(!compliance_results_min_yearly_range_VS_percentage)

# Print non-compliant rows with relevant columns
if (length(non_compliant_indices_min_range_VS_percentage) > 0) {
  print("Non-compliant rows where min_yearly_range is greater than percentage:")
  print(Biological_Estimates[non_compliant_indices_min_range_VS_percentage, c(
    "sp_common_name_SMD",
    "percentage_breeding_events_with_potential_alloparents_PA",
    "min_yearly_range_PA"
  )])
} else {
  print("All rows are compliant or contain missing data.")
}

#######################################  Check column: max_yearly_range_PA #########################

# print rows where the max_yearly_range_PA is either:
# 1) outside of the range o f 0 and 100
# 2) does not have exactly one decimal point 

check_compliance_MAX_yearly_range <- function(x) {
  # Ignore "MISSING_DATA" values and NA values, return TRUE
  if (is.na(x) || x == "MISSING_DATA") return(TRUE)
  
  # Check if the value contains digits (0-9)
  if (grepl("\\d", x)) {
    # Convert to numeric value
    numeric_value <- as.numeric(x)
    
    # Check if the number is between 0.0 and 100.0
    is_between_0_and_100 <- numeric_value >= 0 && numeric_value <= 100
    
    # Check if it has exactly one decimal point
    has_one_decimal <- grepl("^\\d+(\\.\\d{1})?$", x)  # Pattern for exactly one decimal 
    
    # Return TRUE if both conditions are met, else FALSE
    return(is_between_0_and_100 && has_one_decimal)
  }
  
  return(TRUE)  # Return TRUE for values that do not contain digits (such as text)
}

# Apply the function to the relevant column
compliance_results_MAX_range <- sapply(Biological_Estimates$max_yearly_range_PA, check_compliance_MAX_yearly_range)

# Filter the rows where the compliance result is FALSE
invalid_rows_MAX_range <- Biological_Estimates[!compliance_results_MAX_range, ]

# Print the invalid rows
if (nrow(invalid_rows_MAX_range) > 0) {
  cat("Rows with non-compliant values:\n")
  print(invalid_rows_MAX_range$max_yearly_range_PA)
} else {
  cat("All rows are compliant.\n")
}

#### verify that the numeric value in max_yearly_range_PA is either equal or larger than the numeric value in
# percentage_breeding_events_with_potential_alloparents_PA. If there is na in one of these columns, ignore this row

check_MAX_yearly_range_VS_percentage <- function(MAX_yearly_range, percentage) {
  # Ignore rows where either value is NA
  if (is.na(MAX_yearly_range) || is.na(percentage)) {
    return(TRUE)  # Consider such rows as compliant (ignore them)
  }
  
  # Check if MAX_yearly_range is less than or equal to percentage
  return(MAX_yearly_range >= percentage)
}

# Apply the function row-wise to the dataset
compliance_results_MAX_yearly_range_VS_percentage <- mapply(
  check_MAX_yearly_range_VS_percentage, 
  Biological_Estimates$max_yearly_range_PA, 
  Biological_Estimates$percentage_breeding_events_with_potential_alloparents_PA
)

# Identify non-compliant rows (FALSE results)
non_compliant_indices_MAX_range_VS_percentage <- which(!compliance_results_MAX_yearly_range_VS_percentage)

# Print non-compliant rows with relevant columns
if (length(non_compliant_indices_MAX_range_VS_percentage) > 0) {
  print("Non-compliant rows where MAX_yearly_range is greater than percentage:")
  print(Biological_Estimates[non_compliant_indices_MAX_range_VS_percentage, c(
    "sp_common_name_SMD",
    "percentage_breeding_events_with_potential_alloparents_PA",
    "max_yearly_range_PA"
  )])
} else {
  print("All rows are compliant or contain NA values.")
}

#######################################  Check column: comments_PA   #########################################################

# Pre-process the data to remove Excel-specific characters: not errors in dataset, but possible problems when copy-pasting
clean_excel_text <- function(x) {
  x <- gsub("\r\n", " ", x)  # Replace carriage return and newline with space
  # x <- gsub("\\s+", " ", x)  # This would replace multiple spaces with single space, but we want to see this mismatches in this case for correcting
  trimws(x)  # Trim leading and trailing whitespace
}

check_compliance_comments <- function(x) {
  # Ignore "NA" and "overlap" entries, return TRUE for them
  if (x == "NA" || x == "overlap" || is.na(x)) return(TRUE)
  
  x <- clean_excel_text(x)  # Apply cleaning function
  
  # Check for no multiple spaces (only one space allowed)
  has_no_extra_spaces <- !grepl("\\s{2,}", x)
  
  # Split into sentences
  sentences <- unlist(strsplit(x, "\\.\\s*"))
  
  # Check if each sentence starts with a capital letter, number, or quote
  starts_with_capital_number_or_quote <- all(grepl('^["]?[A-Z0-9]', sentences[sentences != ""]))
  
  # Return TRUE if both conditions are met, else FALSE
  return(has_no_extra_spaces && starts_with_capital_number_or_quote)
}

Biological_Estimates$comments_PA <- sapply(Biological_Estimates$comments_PA, clean_excel_text)
compliance_results <- sapply(Biological_Estimates$comments_PA, check_compliance_comments)
non_compliant_indices <- which(!compliance_results)
print(non_compliant_indices)

# multiple rows with comments presenting typos or missing requirements set above -> visual check is needed to evaluate
# often the issue is a missing dot at the end of the comment

# remove previous objects
rm(all_same, filtered_cases, human_rows, inconsistent_entries, invalid_rows, invalid_rows_MAX_range, 
   invalid_rows_min_range, non_human_rows, overlapping_rows, 
   years_list) 

############################################### Check the PA_appendix  ##########################################################

######################################    Start checking a column after column  ################################################

# check that each sample_ID_SMD in Biological_Estimates data frame and its correspondent sample_ID_SMD in the 
# PA_appendix data frame have the same sp_common_name_SMD and sp_scientific_name_SMD 

check_sample_id_consistency <- function(Biological_Estimates, PA_appendix) {
  # Convert relevant columns to character type to avoid factor level mismatch issues
  cols_to_check <- c("sp_common_name_SMD", "sp_scientific_name_SMD"
  )
  
  Biological_Estimates <- Biological_Estimates %>%
    mutate(across(all_of(cols_to_check), as.character))
  
  PA_appendix <- PA_appendix %>%
    mutate(across(all_of(cols_to_check), as.character))
  
  # Join the two dataframes by sample_ID_SMD
  joined_data <- inner_join(
    Biological_Estimates, PA_appendix,
    by = "sample_ID_SMD",
    suffix = c("_CB", "_PA")  # Suffixes for distinguishing columns from both dataframes
  )
  
  # Identify mismatches in the specified columns
  mismatches <- joined_data %>%
    filter(
      sp_common_name_SMD_CB != sp_common_name_SMD_PA |
        sp_scientific_name_SMD_CB != sp_scientific_name_SMD_PA
    )
  
  # Print results
  if (nrow(mismatches) == 0) {
    cat("There are no mismatches between Biological_Estimates and PA_appendix for sample_ID_SMD.\n")
  } else {
    cat("Mismatches found between Biological_Estimates and PA_appendix for sample_ID_SMD:\n")
    print(mismatches %>% 
            select(sample_ID_SMD,
                   sp_common_name_SMD_CB, sp_common_name_SMD_PA,
                   sp_scientific_name_SMD_CB, sp_scientific_name_SMD_PA))
  }
}

# Run the function
check_sample_id_consistency(Biological_Estimates, PA_appendix)

####### Check that for each sample_ID_SMD, where Biological_Estimates$location_yearly_data_PA is not "NA",
# there are at least 2 rows with this sample_ID_SMD in PA_appendix

check_PA_consistency <- function(Biological_Estimates, PA_appendix) {
  
  # 1. Extract valid sample IDs (exclude "MISSING_DATA" and "NOT_APPLICABLE")
  valid_sample_ids <- Biological_Estimates %>%
    filter(!is.na(location_yearly_data_PA),
           !location_yearly_data_PA %in% c("MISSING_DATA", "NOT_APPLICABLE")) %>%
    pull(sample_ID_SMD) %>%
    unique()
  # 2. Count occurrences in PA_appendix
  sample_counts <- PA_appendix %>%
    group_by(sample_ID_SMD) %>%
    summarise(count = n(), .groups = "drop")
  
  # ---- Check 1: every valid ID from Biological_Estimates is present in PA_appendix
  missing_in_PA <- setdiff(valid_sample_ids, sample_counts$sample_ID_SMD)
  # ---- Check 2: every ID in PA_appendix has at least 2 rows
  insufficient_rows <- sample_counts %>%
    filter(count < 2) %>%
    pull(sample_ID_SMD)
  # ---- Check 3: are there IDs in PA_appendix that are not valid in Biological_Estimates?
  extra_in_PA <- setdiff(sample_counts$sample_ID_SMD, valid_sample_ids)
  
  # ---- Output
  if (length(missing_in_PA) == 0 && 
      length(extra_in_PA) == 0 && 
      length(insufficient_rows) == 0) {
    
    message("No inconsistencies found.")
    
  } else {
    message("Some inconsistencies found:")
    
    if (length(missing_in_PA) > 0) {
      message(" - Present in Biological_Estimates but missing in PA_appendix: ", 
              paste(missing_in_PA, collapse = ", "))
    }
    
    if (length(extra_in_PA) > 0) {
      message(" - Present in PA_appendix but not in Biological_Estimates: ", 
              paste(extra_in_PA, collapse = ", "))
    }
    
    if (length(insufficient_rows) > 0) {
      message(" - These IDs in PA_appendix have fewer than 2 rows: ", 
              paste(insufficient_rows, collapse = ", "))
    }
  }
}

check_PA_consistency(Biological_Estimates, PA_appendix)


##########################################  Check column: year_PA   #########################################################

# Check if PA_appendix$year_PA is within the year range indicated in Biological_Estimates$start_sampling_period_SMD and
# Biological_Estimates$end_sampling_period_SMD according to the sample_ID_SMD in both data frames

check_year_within_range <- function(Biological_Estimates, PA_appendix) {
  # Convert year columns to numeric to avoid type mismatch issues
  Biological_Estimates <- Biological_Estimates %>%
    mutate(across(c(start_sampling_period_SMD, end_sampling_period_SMD), as.numeric))
  
  PA_appendix <- PA_appendix %>%
    mutate(year_PA = as.numeric(year_PA))
  
  # Join the two dataframes by sample_ID_SMD
  joined_data <- inner_join(
    PA_appendix, Biological_Estimates,
    by = "sample_ID_SMD"
  )
  
  # Identify rows where year_PA is outside the specified range
  mismatches <- joined_data %>%
    filter(year_PA < start_sampling_period_SMD | year_PA > end_sampling_period_SMD)
  
  # Print results
  if (nrow(mismatches) == 0) {
    cat("All values of year_PA fall within the start and end sampling period.\n")
  } else {
    cat("Mismatches found where year_PA is outside the specified range:\n")
    print(mismatches %>% 
            select(sample_ID_SMD, year_PA, start_sampling_period_SMD, end_sampling_period_SMD))
  }
}

# Run the function
check_year_within_range(Biological_Estimates, PA_appendix)

############### Check for duplicates of year_PA within each sample_ID_SMD
duplicates <- PA_appendix %>% 
  dplyr::group_by(sample_ID_SMD, year_PA) %>% 
  dplyr::summarise(count = n(), .groups = 'drop') %>% 
  dplyr::filter(count > 1)

# Print results
if (nrow(duplicates) > 0) {
  print("Duplicates found:")
  print(duplicates)
} else {
  print("No duplicates found.")
}

####  check if the percentage of breeding events with potential alloparents matches the expected ratio (i.e. 
# number_breeding_events_with_potential_alloparents_PA / number_breeding_events_sampled_PA)

# Function to check if the percentage of breeding events with potential alloparents matches the expected ratio
percentage_compliance_appendix <- function(number_alloparents, number_sampled, percentage) {
  # Check for NA values and invalid cases
  if (any(is.na(c(number_alloparents, number_sampled, percentage)))) {
    stop("NA values detected. Please ensure all inputs are valid numbers.")
  }
  if (number_sampled == 0) {
    stop("Invalid input: number_sampled cannot be zero.")
  }
  
  # Calculate the expected percentage
  expected_percentage <- (number_alloparents / number_sampled) * 100
  
  # Compare the rounded expected percentage to the rounded actual percentage
  return(round_up(expected_percentage, 1) == round_up(percentage, 1))
}

# Apply the function to all rows and return a logical vector
compliance_percentages_PA_results <- mapply(
  percentage_compliance_appendix, 
  PA_appendix$number_breeding_events_with_potential_alloparents_PA, 
  PA_appendix$number_breeding_events_sampled_PA, 
  PA_appendix$percentage_breeding_events_with_potential_alloparents_PA
)

# Identify rows where the percentages are incorrect (FALSE)
incorrect_rows_appendix_percentages <- which(!compliance_percentages_PA_results)

# Print the specified columns of rows with incorrect percentages
if (length(incorrect_rows_appendix_percentages) > 0) {
  print("Rows with incorrect percentages:")
  print(PA_appendix[incorrect_rows_appendix_percentages, c(
    "sample_ID_SMD",
    "sp_common_name_SMD",
    "percentage_breeding_events_with_potential_alloparents_PA", 
    "number_breeding_events_with_potential_alloparents_PA", 
    "number_breeding_events_sampled_PA"
  )])
} else {
  print("All rows have correct percentages.")
}

#### check that within each PA_appendix$sample_ID_SMD the sum of 
# PA_appendix$number_breeding_events_with_potential_alloparents_PA is the same as
# Co-Biological_Estimates$number_breeding_events_with_potential_alloparents_PA with the same sample_ID_SMD

# Clean and convert column in PA_appendix
PA_appendix_clean <- PA_appendix %>%
  dplyr::mutate(number_breeding_events_with_potential_alloparents_PA = 
                  as.numeric(ifelse(number_breeding_events_with_potential_alloparents_PA == "MISSING_DATA", 
                                    NA, 
                                    number_breeding_events_with_potential_alloparents_PA)))

# Clean and convert column in Biological_Estimates
Biological_Estimates_clean <- Biological_Estimates %>%
  dplyr::mutate(number_breeding_events_with_potential_alloparents_PA = 
                  as.numeric(ifelse(number_breeding_events_with_potential_alloparents_PA == "MISSING_DATA", 
                                    NA, 
                                    number_breeding_events_with_potential_alloparents_PA)))

# Perform the sum check
sum_check <- PA_appendix_clean %>% 
  dplyr::group_by(sample_ID_SMD) %>% 
  dplyr::summarise(
    total_AP = sum(number_breeding_events_with_potential_alloparents_PA, na.rm = TRUE),
    .groups = 'drop'
  ) %>% 
  dplyr::left_join(
    Biological_Estimates_clean %>% 
      dplyr::select(sample_ID_SMD, total_CoBreeD = number_breeding_events_with_potential_alloparents_PA),
    by = "sample_ID_SMD"
  ) %>% 
  dplyr::mutate(match = is.na(total_AP) | is.na(total_CoBreeD) | total_AP == total_CoBreeD)

# Filter mismatches where both values are not NA and they don't match
mismatch_rows <- sum_check %>% 
  dplyr::filter(!match)

# Print result
if (nrow(mismatch_rows) > 0) {
  print("Mismatched sums found:")
  print(mismatch_rows)
} else {
  print("All sums match correctly or contain missing data.")
}

# the following 5 mismatches are ok since the same offspring received care during multiple years:
# sample_ID:  268 (Siamang), 419, 429 (Spix's_Saddle-back_Tamarin), 431
# or because of discrepancies in the original paper: sample_ID: 282


############# check that within each PA_appendix$sample_ID_SMD the sum of PA_appendix$number_breeding_events_sampled_PA
# is the same of Co-BreeD$number_breeding_events_sampled_PA with the same sample_ID_SMD

sum_check_sample_size <- PA_appendix %>% 
  dplyr::group_by(sample_ID_SMD) %>% 
  dplyr::summarise(total_AP = sum(number_breeding_events_sampled_PA, na.rm = TRUE), .groups = 'drop') %>% 
  dplyr::left_join(Biological_Estimates %>% dplyr::select(sample_ID_SMD, total_CoBreeD = number_breeding_events_sampled_PA), by = "sample_ID_SMD") %>% 
  dplyr::mutate(match_sample_size = total_AP == total_CoBreeD)

# Identify mismatches
mismatch_rows_sample_size <- sum_check_sample_size %>% dplyr::filter(!match_sample_size)

if (nrow(mismatch_rows_sample_size) > 0) {
  print("Mismatched sums found:")
  print(mismatch_rows_sample_size)
} else {
  print("All sums match correctly.")
}

# the following 7 mismatches are ok since:
# sample_ID: 149 (for giving only some of the years in the total sampling period)
# the same offspring received care during multiple years:
# sample_ID: 268, 419, 429 (Spix's_Saddle-back_Tamarin), 431, 470, 
# Sample 480: data in the PA_appendix is only available for 21 infants.

###### check that per sample_ID_SMD, Biological_Estimates$min_yearly_range_PA is the minimum value
# in PA_appendix$percentage_breeding_events_with_potential_alloparents_PA

min_check <- PA_appendix %>% 
  dplyr::group_by(sample_ID_SMD) %>% 
  dplyr::summarise(min_PA = min(percentage_breeding_events_with_potential_alloparents_PA, na.rm = TRUE), .groups = 'drop') %>% 
  dplyr::left_join(Biological_Estimates %>% dplyr::select(sample_ID_SMD, min_yearly_range_PA), by = "sample_ID_SMD") %>% 
  dplyr::mutate(match_min = min_PA == min_yearly_range_PA)

# Identify mismatches
mismatch_rows_min <- min_check %>% dplyr::filter(!match_min)

if (nrow(mismatch_rows_min) > 0) {
  print("Mismatched minimum values found:")
  print(head(mismatch_rows_min, 50), n = Inf, width = Inf)
} else {
  print("All minimum values match correctly.")
}

###### check that per sample_ID_SMD, Biological_Estimates$max_yearly_range_PA is the MAXIMUM value
# in PA_appendix$percentage_breeding_events_with_potential_alloparents_PA

MAX_check <- PA_appendix %>% 
  dplyr::group_by(sample_ID_SMD) %>% 
  dplyr::summarise(MAX_PA = max(percentage_breeding_events_with_potential_alloparents_PA, na.rm = TRUE), .groups = 'drop') %>% 
  dplyr::left_join(Biological_Estimates %>% dplyr::select(sample_ID_SMD, max_yearly_range_PA), by = "sample_ID_SMD") %>% 
  dplyr::mutate(match_MAX = MAX_PA == max_yearly_range_PA)

# Identify mismatches
mismatch_rows_MAX <- MAX_check %>% dplyr::filter(!match_MAX)

if (nrow(mismatch_rows_MAX) > 0) {
  print("Mismatched maximum values found:")
  print(head(mismatch_rows_MAX, 50), n = Inf, width = Inf)
} else {
  print("All maximum values match correctly.")
}
