# Supplementary material for: An integrative, peer‐reviewed and open‐source cooperative‐breeding database (Co‐BreeD)
Source: J Anim Ecol. 2025 Oct 23;94(12):2597–614. doi: 10.1111/1365-2656.70154 (PMC12673239; doi:10.1111/1365-2656.70154)
Supplement: Supplementary file 2 — Data S1. The Co_BreeD_V1 data folder. [file JANE-94-2597-s001.zip › Co_BreeD_V1/Co_BreeD_V1__read_me.R]

# Database:     The Cooperative-Breeding Database (Co-BreeD)
# version:      1 (10.5281/zenodo.14697198)
# Publication:  Ben Mocha et al. 2025 An integrative, peer-reviewed and open-source Cooperative-Breeding Database (Co-BreeD). Journal of Animal Ecology


# load the Co_BreeD_V1 RData file 
load("ADD_YOUR_DIRECTORY/Co_BreeD_V1.RData")

# Co_BreeD_1 includes three data frames:

str(Index)                    # Provides explanations for each column in the Biological_Estimates and PA_appendix data frames 

str(Biological_Estimates)     # The main data frame. It includes two sections (organised horizontally):
                              # (1) the Sample MetaData section (suffix of column headers: _SMD)
                              # (2) the Prevalence of breeding events with potential Alloparents dataset (suffix of column headers: _PA)

str(PA_appendix)              # An appendix to the PA dataset with a breakdown of the Prevalence of breeding events with potential Alloparents per year.
                              # These data are available only for sample without MISSING_DATA in the "location_yearly_data_PA" column

# Additionally we provide the copies of the taxonomy data used for birds and mammals:

str(bird_taxonomy)            # A copy of the taxonomy used for birds (the Handbook of the Birds of the World and BirdLife International Digital Checklist of the Birds of the World_Version_9.1)

str(mammal_taxonomy)          # A copy of the taxonomy used for mammals (MDD_v2.1_6801species, downloaded from: https://www.mammaldiversity.org/)


### The accompany R script in the Co_BreeD_V1_folder "Co_BreeD_V1__quality_check.R" can be used to check the consistency of data in each column.
